# Supplementary material for: Cost-Effectiveness Analysis of Personalized Hypertension Prevention
Source: J Pers Med. 2023 Jun 15;13(6):1001. doi: 10.3390/jpm13061001 (PMC10302947; doi:10.3390/jpm13061001)
Supplement: Supplementary file 1 [file jpm-13-01001-s001.zip]

Archive with 1 entries (1 files):
- jpm-2424221-supplementary.pdf
